# Supplementary material for: Gastrectomy promoted diabetes remission involves the molecular clock and epigenetic mechanisms in a rat model of lean type 2 diabetes
Source: Sci Rep. 2025 Dec 8;16:96. doi: 10.1038/s41598-025-29273-y (PMC12764555; doi:10.1038/s41598-025-29273-y)
Supplement: Supplementary file 12 — Supplementary Information 12. [file 41598_2025_29273_MOESM12_ESM.xlsx]

## Sheet: Feuil1
Supplementary Table 6. Effects of vertical sleeve gastrectomy (VSG) on liver metabolite regulations in Goto-Kakizaki rats. Semi-quantitative analyses of metabolites were carried following gas chromatography-mass spectrometry (GC-MS)-based metabolome profiling of liver extracts from gastrectomized (n=4) and sham operated (n=4)) GK rats. FC, Fold change; ND, not detected.
			Sham			VSG			Log2 FC	p-value
Class	HMDB reference	Metabolite	Mean	SD	SEM	Mean	SD	SEM
Amino acids, nucleotides & derivatives	HMDB0000695	2-Oxoisocaproic acid	ND	ND	ND	ND	ND	ND	-	-
	HMDB0000479	3-Methylhistidine	0.0924407	0.0209007	0.0104504	0.0720519	0.08584	0.04292	-0.359492	0.672706
	HMDB0000725	4-Hydroxyproline	3.25551	0.339159	0.169579	2.48678	0.585797	0.292898	-0.388607	0.074429
	HMDB0000532	Acetylglycine	0.016073	0.00284462	0.00142231	0.0140609	0.00336296	0.00168148	-0.192951	0.39707
	HMDB0000161	Alanine	1.03684	0.281159	0.14058	0.812347	0.350205	0.175102	-0.352022	0.357756
	HMDB0000168	Asparagine	0.642807	0.246415	0.123207	0.40139	0.216832	0.108416	-0.679381	0.192476
	HMDB0000056	beta-Alanine	6.68292	0.727208	0.363604	6.85299	1.13281	0.566405	0.0362547	0.810362
	HMDB0000574	Cysteine	3.23725	0.444663	0.222331	3.32542	0.998902	0.499451	0.0387655	0.879442
	HMDB0000078	Cysteinylglycine	ND	ND	ND	ND	ND	ND	-	-
	HMDB0000148	Glutamic acid	9.72877	0.856637	0.428318	6.13507	2.58446	1.29223	-0.665178	0.0632743
	HMDB0000641	Glutamine	0.00929044	0.00728385	0.00364193	0.0103934	0.00609497	0.00304748	0.161847	0.824289
	HMDB0000123	Glycine	23.4734	1.40346	0.701731	20.0798	2.02897	1.01449	-0.225279	0.0375691
	HMDB0000177	Histidine	0.636705	0.153133	0.0765664	0.530428	0.400779	0.200389	-0.263467	0.647193
	HMDB0000742	Homocysteine	0.070641	0.0164075	0.00820374	0.0537798	0.0180129	0.00900646	-0.39344	0.21604
	HMDB0000157	Hypoxanthine	21.1501	1.10241	0.551204	18.4413	2.05842	1.02921	-0.197727	0.0726937
	HMDB0000172	Isoleucine	0.634584	0.125813	0.0629066	0.472009	0.189669	0.0948346	-0.426998	0.210209
	HMDB0000687	Leucine	2.70593	0.629509	0.314754	1.9909	0.923223	0.461612	-0.442705	0.253836
	HMDB0000182	Lysine	0.826404	0.221963	0.110982	0.749983	0.215263	0.107631	-0.13999	0.638674
	HMDB0000696	Methionine	7.56339	0.768229	0.384115	5.41897	2.30516	1.15258	-0.481015	0.158967
	HMDB0000214	Ornithine	0.34323	0.058477	0.0292385	0.318135	0.113063	0.0565315	-0.109539	0.711349
	HMDB0000159	Phenylalanine	7.64035	0.743439	0.37172	5.83512	1.99508	0.997538	-0.388876	0.168581
	HMDB0000162	Proline	0.945578	0.316415	0.158208	0.694903	0.397448	0.198724	-0.444385	0.363639
	HMDB0000267	Pyroglutamic acid	10.2051	0.640251	0.320125	7.99572	1.93883	0.969413	-0.351998	0.103056
	HMDB0000187	Serine	13.444	1.71745	0.858726	9.71262	2.79996	1.39998	-0.469027	0.0725021
	HMDB0000167	Threonine	4.49517	1.14512	0.57256	3.50381	1.15766	0.578831	-0.359451	0.269078
	HMDB0000929	Tryptophan	6.77113	0.761698	0.380849	5.85029	1.30915	0.654575	-0.210888	0.280158
	HMDB0000158	Tyrosine	0.0317345	0.00276092	0.00138046	0.0296398	0.00900072	0.00450036	-0.0985199	0.682017
	HMDB0000296	Uridine	ND	ND	ND	ND	ND	ND	-	-
	HMDB0000883	Valine	5.76533	1.16847	0.584234	3.973	1.34431	0.672157	-0.537172	0.0917548
	HMDB0000292	Xanthine	16.5052	3.79307	1.89654	8.25912	7.53422	3.76711	-0.998861	0.115339
Carboxylic acids and derivatives	HMDB0000510	2-Aminoadipic acid	0.375102	0.161802	0.0809012	0.250251	0.143566	0.0717832	-0.583909	0.292843
	HMDB0000452	2-Aminobutyric acid	1.48722	0.572939	0.286469	1.04969	0.246014	0.123007	-0.502648	0.232002
	HMDB0003911	3-Aminoisobutyric acid	0.421676	0.115713	0.0578564	0.349784	0.0941824	0.0470912	-0.269673	0.373863
	HMDB0000958	Aconitic acid	0.0643503	0.0101234	0.00506168	0.0583546	0.00757856	0.00378928	-0.141101	0.382379
	HMDB0000191	Aspartic acid	18.0647	0.252	0.126	14.1807	2.23904	1.11952	-0.349245	0.0394546
	HMDB0000094	Citric acid	0.0207584	0.00489824	0.00244912	0.0259493	0.00594874	0.00297437	0.321997	0.228256
	HMDB0000904	Citrulline	ND	ND	ND	ND	ND	ND	-	-
	HMDB0000562	Creatinine	0.414908	0.128404	0.0642018	0.643306	0.26303	0.131515	0.632714	0.18789
	HMDB0000134	Fumaric acid	4.48872	1.34589	0.672945	6.35393	1.82533	0.912663	0.501345	0.155401
	HMDB0000661	Glutaric acid	0.0765921	0.0445403	0.0222701	0.0536205	0.0196222	0.00981109	-0.514411	0.397162
	HMDB0000193	Isocitric acid	0.0377839	0.0163257	0.00816287	0.0423344	0.0354882	0.0177441	0.164061	0.826653
	HMDB0002329	Oxalic acid	0.0107925	0.00175132	0.000875658	0.00725114	0.00216296	0.00108148	-0.573749	0.0454548
	HMDB0000070	Pipecolinic acid	0.10244	0.0135383	0.00676914	0.105961	0.0344917	0.0172458	0.0487594	0.858729
	HMDB0000254	Succinic acid	2.77207	0.559962	0.279981	2.32361	0.969463	0.484732	-0.254595	0.460843
Fatty acyls	HMDB0000407	2-Hydroxyisovaleric acid	0.0464174	0.00864709	0.00432355	0.0770042	0.0142507	0.00712534	0.730272	0.0147282
	HMDB0000754	3-Hydroxyisovaleric acid	0.0797339	0.0109768	0.0054884	0.0806604	0.0114478	0.00572392	0.0166676	0.91081
	HMDB0000448	Adipic acid	0.120353	0.0582903	0.0291452	0.237981	0.0850078	0.0425039	0.983577	0.0682485
	HMDB0000535	Caproic acid	0.0531844	0.0111337	0.00556683	0.0426462	0.0120945	0.00604723	-0.318587	0.247416
	HMDB0000511	Decanoic acid	0.0178355	0.00530539	0.00265269	0.0150582	0.00199468	0.00099734	-0.244198	0.384846
	HMDB0000573	Elaidic acid	0.0122926	0.0116263	0.00581316	0.0119918	0.00524028	0.00262014	-0.0357403	0.964549
	HMDB0000638	Lauric acid	0.0482963	0.00843792	0.00421896	0.0228196	0.00497119	0.00248559	-1.08164	0.00375944
	HMDB0000673	Linoleic acid	0.0441052	0.00912785	0.00456393	0.0249048	0.00257897	0.00128949	-0.824525	0.0204547
	HMDB0002259	Margaric acid	0.027817	0.0169523	0.00847613	0.0380573	0.0624967	0.0312484	0.452207	0.770036
	HMDB0000806	Myristic acid	0.0492155	0.0210375	0.0105188	0.0391267	0.0171271	0.00856354	-0.330957	0.486207
	HMDB0000482	Octanoic acid	0.0278582	0.0124647	0.00623234	0.019604	0.00484158	0.00242079	-0.506957	0.286408
	HMDB0000207	Oleic acid	0.04253	0.0113573	0.00567867	0.0232349	0.00328612	0.00164306	-0.872187	0.0376386
	HMDB0003229	Palmitoleic acid	0.00873744	0.00607672	0.00303836	0.00784018	0.00609267	0.00304633	-0.156324	0.841705
Hydroxy acids and derivatives	HMDB0000337	2-Deoxytetronic acid	0.0372522	0.0114942	0.00574711	0.0373668	0.00592897	0.00296448	0.00443281	0.986616
	HMDB0000008	2-Hydroxybutyric acid	2.12481	0.453438	0.226719	2.01006	0.981765	0.490882	-0.0800939	0.841788
	HMDB0000606	2-Hydroxyglutaric acid	0.193348	0.025606	0.012803	0.172297	0.0408043	0.0204021	-0.166304	0.421772
	HMDB0000729	2-Hydroxyisobutyric acid	1.20565	0.0695793	0.0347896	1.02042	0.0987985	0.0493992	-0.240645	0.025334
	HMDB0000357	3-Hydroxybutyric acid	11.0615	3.32928	1.66464	6.64069	2.75055	1.37527	-0.736138	0.0882328
	HMDB0000023	3-Hydroxyisobutyric acid	0.0798378	0.0222667	0.0111334	0.0662903	0.00559497	0.00279748	-0.268274	0.314335
	HMDB0000115	Glycolic acid	0.0230216	0.00364882	0.00182441	0.020468	0.00132741	0.000663707	-0.169619	0.262491
	HMDB0000190	Lactic acid	8.45899	1.88477	0.942385	9.74863	2.6504	1.3252	0.204715	0.461044
	HMDB0000156	Malic acid	4.43962	1.14685	0.573425	5.57026	1.15428	0.577138	0.327308	0.213989
Indoles & derivatives	HMDB0002302	3-Indolepropionic acid	0.220465	0.0311103	0.0155552	0.315837	0.139537	0.0697685	0.518629	0.266796
	HMDB0000197	Indoleacetic acid	0.0353126	0.0111336	0.00556679	0.0440323	0.0180881	0.00904405	0.318378	0.449059
	HMDB0000671	Indolelactic acid	0.0755404	0.0216058	0.0108029	0.101788	0.0272414	0.0136207	0.430254	0.184341
Keto acids & derivatives	HMDB0000005	2-Oxobutyric acid	0.0432786	0.0133734	0.00668668	0.037083	0.00651061	0.00325531	-0.222894	0.448142
	HMDB0000208	2-Oxoglutaric acid	0.0662406	0.0179985	0.00899927	0.0423226	0.0103012	0.00515059	-0.646287	0.0716576
	HMDB0000019	3-Methyl-2-oxobutyric acid	ND	ND	ND	ND	ND	ND	-	-
	HMDB0000491	3-Methyl-2-oxovaleric acid	ND	ND	ND	ND	ND	ND	-	-
	HMDB0000243	Pyruvic acid	0.664037	0.107785	0.0538925	0.650938	0.234441	0.11722	-0.0287431	0.92378
Sugars & derivatives	HMDB0002712	1,5-Anhydro-D-sorbitol	0.455617	0.0358282	0.0179141	0.43219	0.0493404	0.0246702	-0.076158	0.474064
	HMDB0000640	1,6-Anhydroglucose	0.0236521	0.013895	0.00694748	0.0202011	0.0144806	0.0072403	-0.227534	0.74266
	HMDB0000646	Arabinose	0.112741	0.0453272	0.0226636	0.098136	0.050945	0.0254725	-0.200158	0.683537
	HMDB0000568	Arabitol	0.253468	0.0430719	0.021536	0.220425	0.0731513	0.0365757	-0.201515	0.472483
	HMDB0002994	Erythritol	0.200575	0.0148303	0.00741513	0.200498	0.0306827	0.0153414	-0.000554331	0.996593
	HMDB0000660	Fructose	0.228835	0.0392341	0.0196171	0.208294	0.0884011	0.0442006	-0.135683	0.692175
	HMDB0000174	Fucose	0.131608	0.0100889	0.00504443	0.205801	0.0445168	0.0222584	0.645005	0.0412768
	HMDB0000625	Gluconic acid	0.352674	0.0681807	0.0340904	0.258652	0.13029	0.0651451	-0.447325	0.262585
	HMDB0000122	Glucose	11.544	1.54657	0.773286	8.9283	3.78749	1.89375	-0.370686	0.270571
	HMDB0000127	Glucuronic acid	0.145328	0.0264914	0.0132457	0.109222	0.0565526	0.0282763	-0.412042	0.308311
	HMDB0000139	Glyceric acid	0.0537245	0.0187568	0.00937841	0.050705	0.00470125	0.00235062	-0.0834522	0.773127
	HMDB0000131	Glycerol	11.8215	1.69754	0.848769	8.23848	2.85359	1.42679	-0.520957	0.0846439
	HMDB0040937	Lactitol	1.82065	1.25246	0.626232	1.52359	2.25932	1.12966	-0.256976	0.827803
	HMDB0000163	Maltose	21.2377	8.58056	4.29028	12.2196	11.1641	5.58203	-0.797427	0.250472
	HMDB0000169	Mannose	19.1434	3.70661	1.8533	15.0036	6.42474	3.21237	-0.351544	0.317067
	HMDB0000211	myo-Inositol	3.3725	0.272965	0.136482	3.89305	0.504135	0.252068	0.207086	0.13386
	HMDB0000508	Ribitol	0.618332	0.101378	0.0506892	0.491844	0.180183	0.0900917	-0.33018	0.278574
	HMDB0000283	Ribose	3.99802	0.593257	0.296629	3.04393	1.40451	0.702256	-0.393354	0.278343
	HMDB0000621	Ribulose	0.116995	0.0224347	0.0112174	0.0995597	0.0191356	0.00956779	-0.232809	0.282779
	HMDB0006088	scyllo-Inositol	0.707984	0.245527	0.122764	0.869932	0.257803	0.128902	0.297186	0.398089
	HMDB0000258	Sucrose	0.484524	0.312965	0.156482	0.5286	0.617253	0.308626	0.125606	0.9042
	HMDB0004136	Threitol	0.0115929	0.00853967	0.00426983	0.00688395	0.00263499	0.0013175	-0.751931	0.358067
	HMDB0000943	Threonic acid	1.13018	0.293139	0.146569	1.01984	0.337193	0.168597	-0.148215	0.639242
	HMDB0002917	Xylitol	2.02601	0.190306	0.0951531	1.64896	0.539325	0.269663	-0.297079	0.26235
	HMDB0000098	Xylose	0.0766439	0.0629806	0.0314903	0.107412	0.0410467	0.0205233	0.486906	0.449185
Others	HMDB0000149	2-Aminoethanol	16.6736	0.716418	0.358209	14.5888	1.55988	0.779942	-0.192697	0.0688691
	HMDB0000500	4-Hydroxybenzoic Acid	ND	ND	ND	ND	ND	ND	-	-
	HMDB0000539	Arabinonic acid	0.438123	0.0316104	0.0158052	0.367254	0.0473816	0.0236908	-0.254561	0.0531405
	HMDB0001870	Benzoic acid	0.438181	0.523716	0.261858	1.57692	2.34076	1.17038	1.84751	0.406601
	HMDB0000714	Hippuric acid	0.313293	0.215201	0.107601	0.537062	0.334264	0.167132	0.777575	0.310236
	HMDB0000965	Hypotaurine	6.00606	2.33127	1.16564	9.59648	1.47474	0.737372	0.676085	0.047435
	HMDB0000682	Indoxyl sulfate	0.106458	0.0213735	0.0106867	0.0899646	0.0360657	0.0180328	-0.242862	0.467864
	HMDB0000224	O-Phosphoethanolamine	6.64734	0.311612	0.155806	8.65439	2.33808	1.16904	0.380656	0.184208
	HMDB0000126	Phosphogycerol	21.5866	1.09594	0.54797	18.4926	2.12854	1.06427	-0.223188	0.0545418
	HMDB0002142	Phosphoric acid	22.231	1.04091	0.520455	20.2575	1.55571	0.777857	-0.134119	0.0862511
	HMDB0000250	Pyrophosphate	0.627308	0.113421	0.0567105	0.638917	0.207713	0.103857	0.0264535	0.925944
	HMDB0000251	Taurine	0.681688	0.191405	0.0957024	0.400428	0.269045	0.134522	-0.767569	0.14464
	HMDB0000294	Urea	0.543832	0.13817	0.0690851	0.612106	0.0700649	0.0350325	0.170621	0.423166
	HMDB0000289	Uric acid	0.491326	0.123966	0.0619828	0.426009	0.516945	0.258472	-0.205797	0.82021
	HMDB0001858	4-Cresol	ND	ND	ND	ND	ND	ND	-	-
