# Supplementary material for: Gastrectomy promoted diabetes remission involves the molecular clock and epigenetic mechanisms in a rat model of lean type 2 diabetes
Source: Sci Rep. 2025 Dec 8;16:96. doi: 10.1038/s41598-025-29273-y (PMC12764555; doi:10.1038/s41598-025-29273-y)
Supplement: Supplementary file 13 — Supplementary Information 13. [file 41598_2025_29273_MOESM13_ESM.xlsx]

## Sheet: Feuil1
Supplementary Table 7.Effects of vertical sleeve gastrectomy (VSG) on liver metabolite regulations in Goto-Kakizaki rats. Semi-quantitative analyses of metabolites were carried following liquid chromatography-mass spectrometry (LC-MS)-based lipidome profiling of liver extracts from gastrectomized (n=4) and sham operated (n=4) GK rats. FC, Fold change; ND, not detected.
		Sham			VSG			Log2FC	p-value
Category	Lipid	Mean	SD	SEM	Mean	SD	SEM
Acylcarnitine	AC_C8	2338.5	793.074	396.537	ND	ND	ND	-	-
	AC_C8:1	1341.75	2307.59	1153.79	2545.5	741.008	370.504	0.923833	0.382339
	AC_C9	ND	ND	ND	ND	ND	ND	-	-
	AC_C10	17492	4866.96	2433.48	21358.5	12950.5	6475.27	0.288115	0.60725
	AC_C10:1	ND	ND	ND	ND	ND	ND	-	-
	AC_C10:2	ND	ND	ND	ND	ND	ND	-	-
	AC_C12	72419.8	16619.1	8309.54	74999	31712.1	15856	0.0504882	0.891621
	AC_C12:1	34832	2991.34	1495.67	45376	20406	10203	0.381516	0.378991
	AC_C14	404699	58297.8	29148.9	433962	126154	63077.1	0.10072	0.694201
	AC_C14:1	190031	26852.5	13426.2	198695	83410.6	41705.3	0.0643207	0.853855
	AC_C14:2	88060.2	12269.2	6134.62	79081.2	40033.3	20016.6	-0.155155	0.692673
	AC_C14-OH	3294.5	1139.28	569.639	10274.8	5380.84	2690.42	1.64097	0.0779631
	AC_C16	5196035	487450	243725	8512769	1.49883e+06	749417	0.712217	0.0166802
	AC_C16:1	880830	201202	100601	1.61491e+06	106776	53388	0.874518	0.0018687
	AC_C16:1-OH	7305.75	2696.79	1348.39	15265.8	10129.6	5064.78	1.06319	0.215058
	AC_C16:2	104804	23121.3	11560.6	121299	47541.4	23770.7	0.21088	0.563879
	AC_C16-OH	29603.8	6563.67	3281.83	64548	39112.2	19556.1	1.12459	0.171329
	AC_C18	1.10067e+06	194192	97096.2	1325242	487056	243528	0.26787	0.440763
	AC_C18:1	2.9826e+06	448817	224408	4.98059e+06	1.54843e+06	774216	0.739748	0.0772866
	AC_C18:1-OH	30099.2	5349.15	2674.58	67091.8	50210.6	25105.3	1.15641	0.237165
	AC_C18:2	2.91534e+06	501737	250868	4.45458e+06	825627	412813	0.611623	0.0247083
	AC_C18-OH	13575	1769.74	884.871	35229.5	32487.3	16243.7	1.37583	0.274774
Cholesteryl ester	CE_14:0	ND	ND	ND	ND	ND	ND	-	-
	CE_14:1	ND	ND	ND	ND	ND	ND	-	-
	CE_15:0	ND	ND	ND	ND	ND	ND	-	-
	CE_16:0	ND	ND	ND	ND	ND	ND	-	-
	CE_16:1	ND	ND	ND	ND	ND	ND	-	-
	CE_16:2	ND	ND	ND	ND	ND	ND	-	-
	CE_18:0	ND	ND	ND	ND	ND	ND	-	-
	CE_18:1	ND	ND	ND	ND	ND	ND	-	-
	CE_18:2	ND	ND	ND	ND	ND	ND	-	-
	CE_20:0	ND	ND	ND	ND	ND	ND	-	-
	CE_20:2	ND	ND	ND	ND	ND	ND	-	-
	CE_20:3	ND	ND	ND	ND	ND	ND	-	-
	CE_20:4	ND	ND	ND	ND	ND	ND	-	-
	CE_20:5	ND	ND	ND	ND	ND	ND	-	-
	CE_22:0	ND	ND	ND	ND	ND	ND	-	-
	CE_22:1	ND	ND	ND	ND	ND	ND	-	-
	CE_22:2	ND	ND	ND	ND	ND	ND	-	-
	CE_22:3	ND	ND	ND	ND	ND	ND	-	-
	CE_22:5	ND	ND	ND	ND	ND	ND	-	-
	CE_22:6	ND	ND	ND	ND	ND	ND	-	-
	CE_24:0	ND	ND	ND	ND	ND	ND	-	-
	CE_24:1	ND	ND	ND	ND	ND	ND	-	-
	CE_24:2	ND	ND	ND	ND	ND	ND	-	-
	CE_24:3	ND	ND	ND	ND	ND	ND	-	-
	CE_24:4	ND	ND	ND	ND	ND	ND	-	-
	CE_24:5	ND	ND	ND	ND	ND	ND	-	-
	CE_24:6	ND	ND	ND	ND	ND	ND	-	-
	CE_C17:0	ND	ND	ND	ND	ND	ND	-	-
	CE_C17:1	ND	ND	ND	ND	ND	ND	-	-
	CE_C18:3	ND	ND	ND	ND	ND	ND	-	-
	CE_C20:1	ND	ND	ND	ND	ND	ND	-	-
	CE_C22:4	ND	ND	ND	ND	ND	ND	-	-
Ceramide	Cer_d18:0/16:0	52815	11916.3	5958.17	40711.8	18503.8	9251.89	-0.375502	0.320371
	Cer_d18:0/18:0	2879.5	547.406	273.703	ND	ND	ND	-	-
	Cer_d18:0/20:0	ND	ND	ND	ND	ND	ND	-	-
	Cer_d18:0/22:0	1493	975.902	487.951	ND	ND	ND	-	-
	Cer_d18:0/24:0	4299	1172.44	586.218	6027.5	4236.05	2118.03	0.487559	0.48195
	Cer_d18:0/24:1	2606.75	797.127	398.564	5057	4231.55	2115.77	0.95603	0.332788
	Cer_d18:0/26:0	ND	ND	ND	ND	ND	ND	-	-
	Cer_d18:0/26:1	ND	ND	ND	ND	ND	ND	-	-
	Cer_d18:1/14:0	28552.5	13047.6	6523.79	18957.2	10905.6	5452.78	-0.590867	0.303483
	Cer_d18:1/16:0	2426487	448534	224267	1.88249e+06	696836	348418	-0.366224	0.244975
	Cer_d18:1/17:0	21344.2	7265.5	3632.75	12580.2	4032.33	2016.16	-0.762687	0.0923859
	Cer_d18:1/18:0	143820	59091.6	29545.8	94027.5	42253.6	21126.8	-0.61311	0.224354
	Cer_d18:1/18:1	9008.25	3267.18	1633.59	4351.5	3383.58	1691.79	-1.04973	0.0950678
	Cer_d18:1/19:0	6041.75	3368.39	1684.19	1593.38	506.644	253.322	-1.92288	0.0760137
	Cer_d18:1/20:0	26864	8117.26	4058.63	20650.8	14588.9	7294.47	-0.37948	0.492228
	Cer_d18:1/22:0	95521.2	22688.1	11344.1	115756	82953.9	41476.9	0.277193	0.666154
	Cer_d18:1/23:0	92282.2	23798.6	11899.3	112772	83789.8	41894.9	0.289277	0.665968
	Cer_d18:1/24:0	246586	46521.4	23260.7	348879	269729	134865	0.500634	0.506245
	Cer_d18:1/24:1	199846	38602.4	19301.2	262128	180732	90365.9	0.391384	0.544857
	Cer_d18:1/25:0	31307.8	7312.16	3656.08	44009	32855.6	16427.8	0.491279	0.500723
	Cer_d18:1/26:0	2715.5	804.747	402.373	5441.75	5437.92	2718.96	1.00285	0.391587
	Cer_d18:1/26:1	6096	2733.58	1366.79	7731.75	7341.71	3670.86	0.342932	0.69866
Diacylglycerol	DG_C30:0	ND	ND	ND	ND	ND	ND	-	-
	DG_C32:0	ND	ND	ND	ND	ND	ND	-	-
	DG_C32:1	ND	ND	ND	ND	ND	ND	-	-
	DG_C32:2	ND	ND	ND	ND	ND	ND	-	-
	DG_C34:0	ND	ND	ND	ND	ND	ND	-	-
	DG_C34:1(1)	1743.25	1128.97	564.483	ND	ND	ND	-	-
	DG_C34:1(2)	ND	ND	ND	ND	ND	ND	-	-
	DG_C34:2(1)	9820	2609.08	1304.54	13249.5	6966.48	3483.24	0.432143	0.410907
	DG_C34:2(2)	ND	ND	ND	ND	ND	ND	-	-
	DG_C36:1	ND	ND	ND	ND	ND	ND	-	-
	DG_C36:2(1)	ND	ND	ND	ND	ND	ND	-	-
	DG_C36:2(2)	11705.5	5660.2	2830.1	4785.25	2180.5	1090.25	-1.29052	0.0868312
	DG_C36:3(1)	ND	ND	ND	ND	ND	ND	-	-
	DG_C36:3(2)	50788	20373.1	10186.5	22223.5	10620	5309.99	-1.1924	0.060616
	DG_C36:4(1)	15901.8	4544.24	2272.12	13832.2	4515.86	2257.93	-0.20115	0.542145
	DG_C36:4(2)	12957.5	3333.32	1666.66	5872.25	4045.1	2022.55	-1.1418	0.0367015
	DG_C36:4(3)	94616.2	25627.3	12813.6	35543.8	18060.9	9030.44	-1.41249	0.0113515
	DG_C38:4(1)	9029.5	3795.98	1897.99	11652.2	5812.37	2906.19	0.367891	0.482902
	DG_C38:4(2)	ND	ND	ND	ND	ND	ND	-	-
	DG_C38:5(1)	ND	ND	ND	ND	ND	ND	-	-
	DG_C38:5(2)	36832	14940	7470	24946	10142.1	5071.05	-0.562151	0.242258
	DG_C38:6	12959	4200.76	2100.38	17100.8	1803.63	901.816	0.400105	0.142991
Dihexosylceramide	DHC_16:0	2149.25	823.189	411.595	ND	ND	ND	-	-
	DHC_18:0	ND	ND	ND	ND	ND	ND	-	-
	DHC_20:0	ND	ND	ND	ND	ND	ND	-	-
	DHC_22:0	ND	ND	ND	ND	ND	ND	-	-
	DHC_24:0	ND	ND	ND	ND	ND	ND	-	-
	DHC_24:1	ND	ND	ND	ND	ND	ND	-	-
Ethanolamide	Arachidonoyl ethanolamide	35146.8	11777.4	5888.7	29089.8	13184	6592.02	-0.27288	0.519084
	Oleoylethanolamide	51603.8	16866	8432.98	32666.2	15732.8	7866.38	-0.659675	0.151911
	Palmitoylethanolamide	76813.2	17292.8	8646.42	66294.8	35110.7	17555.3	-0.212461	0.617106
Glucosylceramide	GlcCer_d18:0/16:0	ND	ND	ND	ND	ND	ND	-	-
	GlcCer_d18:0/18:0	ND	ND	ND	ND	ND	ND	-	-
	GlcCer_d18:0/20:0	ND	ND	ND	ND	ND	ND	-	-
	GlcCer_d18:0/22:0	ND	ND	ND	ND	ND	ND	-	-
	GlcCer_d18:0/24:0	ND	ND	ND	ND	ND	ND	-	-
	GlcCer_d18:0/24:1	ND	ND	ND	ND	ND	ND	-	-
	GlcCer_d18:0/26:1	ND	ND	ND	ND	ND	ND	-	-
	GlcCer_d18:1/14:0	ND	ND	ND	ND	ND	ND	-	-
	GlcCer_d18:1/16:0	ND	ND	ND	ND	ND	ND	-	-
	GlcCer_d18:1/17:0	ND	ND	ND	ND	ND	ND	-	-
	GlcCer_d18:1/18:0	ND	ND	ND	ND	ND	ND	-	-
	GlcCer_d18:1/18:1	ND	ND	ND	ND	ND	ND	-	-
	GlcCer_d18:1/20:0	ND	ND	ND	ND	ND	ND	-	-
	GlcCer_d18:1/22:0	ND	ND	ND	2460	1562.27	781.137	-	-
	GlcCer_d18:1/23:0	ND	ND	ND	ND	ND	ND	-	-
	GlcCer_d18:1/24:0	ND	ND	ND	3670.62	3919.35	1959.68	-	-
	GlcCer_d18:1/24:1	ND	ND	ND	ND	ND	ND	-	-
	GlcCer_d18:1/26:0	ND	ND	ND	ND	ND	ND	-	-
	GlcCer_d18:1/26:1	ND	ND	ND	ND	ND	ND	-	-
Ganglioside	GM3_16:0	ND	ND	ND	ND	ND	ND	-	-
	GM3_18:0	ND	ND	ND	ND	ND	ND	-	-
	GM3_20:0	ND	ND	ND	ND	ND	ND	-	-
	GM3_22:0	ND	ND	ND	ND	ND	ND	-	-
	GM3_24:0	ND	ND	ND	ND	ND	ND	-	-
	GM3_24:1	ND	ND	ND	ND	ND	ND	-	-
Lysophosphatidylcholine	LysoPC_C14:0	64514.8	17225	8612.52	71700	8736.36	4368.18	0.152344	0.494246
	LysoPC_C16:0	1.79026e+07	2.4387e+06	1.21935e+06	1.93585e+07	2.7246e+06	1.3623e+06	0.1128	0.456543
	LysoPC_C16:0e/C15:0	106904	13809.5	6904.76	113786	8257.42	4128.71	0.0900138	0.43209
	LysoPC_C16:1	275790	111880	55940.1	353054	94319.6	47159.8	0.356322	0.332723
	LysoPC_C18:0	1.29969e+07	1.05899e+06	529493	1.25536e+07	1.42282e+06	711408	-0.050057	0.636442
	LysoPC_C18:0e/C17:0	401259	36032.6	18016.3	357994	56908.6	28454.3	-0.164598	0.254452
	LysoPC_C18:1	3.47434e+06	476579	238290	3.03738e+06	659856	329928	-0.193912	0.328113
	LysoPC_C18:1e/C17:1	34118.8	7122.11	3561.06	43822.2	13892.1	6946.06	0.361099	0.274976
	LysoPC_C18:2	1.03776e+07	1.51427e+06	757135	8.00948e+06	1.15405e+06	577024	-0.37369	0.0501044
	LysoPC_C18:3	396300	128617	64308.3	238860	84964.5	42482.3	-0.73043	0.0943654
	LysoPC_C20:0	76259.8	14843	7421.5	88620.5	20063.9	10032	0.216719	0.363271
	LysoPC_C20:0e	221151	21349.5	10674.7	197903	31940.2	15970.1	-0.16024	0.277975
	LysoPC_C20:1	166922	21174.4	10587.2	163074	34764.5	17382.2	-0.0336386	0.857575
	LysoPC_C20:2	168303	30065	15032.5	151518	15018.2	7509.08	-0.15157	0.369469
	LysoPC_C20:3	3.01383e+06	334293	167146	2.63157e+06	785685	392842	-0.195677	0.420585
	LysoPC_C20:4	5.80618e+07	6.24483e+06	3.12241e+06	4.45678e+07	1.09188e+07	5.45939e+06	-0.381586	0.0873361
	LysoPC_C20:5	241172	36669.9	18334.9	249177	72397.1	36198.6	0.04711	0.852305
	LysoPC_C22:0	500068	111684	55841.9	354008	124439	62219.3	-0.498341	0.131798
	LysoPC_C22:0e	163010	17959	8979.49	140382	23087.3	11543.7	-0.215604	0.175726
	LysoPC_C22:1	1.07717e+06	248245	124123	667516	224245	112123	-0.690374	0.0502632
	LysoPC_C22:1e	5402.25	1848.45	924.226	5684.12	4243.5	2121.75	0.0733779	0.908799
	LysoPC_C22:5	2.1976e+06	298885	149443	1989490	789070	394535	-0.143531	0.648663
	LysoPC_C22:6	1.31821e+07	2.77183e+06	1.38592e+06	10306959	3.90037e+06	1.95019e+06	-0.354962	0.279377
	LysoPC_C24:0	9404.25	1164.69	582.347	10320	2394.06	1197.03	0.134058	0.526476
	LysoPC_C24:0e	3095.75	2014.64	1007.32	2946.25	1983.77	991.885	-0.0714091	0.919227
	LysoPC_C24:1e	11669.5	2164.77	1082.39	10711.2	2671.88	1335.94	-0.123616	0.598306
	LysoPC_C24:2e	30648.8	6765.01	3382.51	24427	9706.88	4853.44	-0.327352	0.338035
	LysoPC_C26:0	ND	ND	ND	ND	ND	ND	-	-
	LysoPC_C28:0	ND	ND	ND	ND	ND	ND	-	-
	LysoPC_C28:1	ND	ND	ND	ND	ND	ND	-	-
Lysophosphatidylethanolamine	LysoPE_C16:0	963420	47321.7	23660.8	1.08073e+06	191378	95688.9	0.16577	0.31113
	LysoPE_C16:1	65731.5	28810	14405	58942	24368.5	12184.2	-0.157289	0.731606
	LysoPE_C18:0	705986	76869.2	38434.6	704334	56926.7	28463.4	-0.00338036	0.973654
	LysoPE_C18:1	870190	103801	51900.3	449340	102138	51068.8	-0.953523	0.00117347
	LysoPE_C18:2	3.69637e+06	281137	140568	1.87033e+06	433300	216650	-0.982818	0.000776906
	LysoPE_C20:4	5.8521e+06	796801	398401	3.53979e+06	1.22006e+06	610032	-0.725288	0.0236256
	LysoPE_C22:6	9685100	2.81106e+06	1.40553e+06	5.71096e+06	2.67854e+06	1.33927e+06	-0.762033	0.0867088
Phosphatidylcholine	PC_C28:0	8800.75	1562.95	781.473	12035.2	2210.61	1105.31	0.451568	0.0586968
	PC_C30:0	217665	50437.9	25219	325498	57519.1	28759.6	0.580535	0.030952
	PC_C30:0e	ND	ND	ND	ND	ND	ND	-	-
	PC_C32:0	2.16034e+06	119656	59827.9	2.80904e+06	655413	327707	0.378816	0.140902
	PC_C32:0e	179358	15701.2	7850.61	245914	79751.3	39875.6	0.455312	0.193467
	PC_C32:1	1706706	550641	275321	2.59408e+06	527515	263757	0.604006	0.0589294
	PC_C32:1e	104992	18542.2	9271.12	134218	21937.6	10968.8	0.354296	0.0893703
	PC_C32:2	908226	218057	109028	843646	146095	73047.6	-0.106413	0.642579
	PC_C32:2e	9933.25	1824.49	912.243	10145.5	2817.74	1408.87	0.0305022	0.904168
	PC_C33:0	101385	13077.2	6538.58	122578	35085.5	17542.7	0.273862	0.323673
	PC_C33:1	343420	19598.7	9799.36	444479	86416.9	43208.4	0.372142	0.0986117
	PC_C33:2	467172	57790.3	28895.2	408173	56530.8	28265.4	-0.194772	0.194712
	PC_C33:3	93505.8	11395.6	5697.8	68851.2	10872.7	5436.33	-0.441572	0.0203671
	PC_C34:0	1066427	88546.5	44273.3	1086302	107493	53746.5	0.02664	0.785258
	PC_C34:1	1.05192e+07	502490	251245	1.03479e+07	1.39243e+06	696214	-0.023689	0.82898
	PC_C34:2	31065311	3.46619e+06	1.7331e+06	2.86347e+07	2.43391e+06	1.21695e+06	-0.117539	0.299533
	PC_C34:3	3.83807e+06	688405	344203	3.01894e+06	554476	277238	-0.34634	0.115481
	PC_C34:4	1929881	339826	169913	1.5582e+06	378403	189202	-0.308631	0.194717
	PC_C34:4e	20085.2	1037	518.499	15120.2	2103.69	1051.84	-0.409654	0.0109903
	PC_C34:5	135480	30074.4	15037.2	94945.8	14833.5	7416.73	-0.51291	0.0674603
	PC_C35:0	58309.8	6875.62	3437.81	44765.2	5051.06	2525.53	-0.381358	0.021582
	PC_C35:1	203083	19767.7	9883.85	179555	20117.5	10058.8	-0.177642	0.146298
	PC_C35:3	374058	32631.4	16315.7	349318	37336.8	18668.4	-0.098725	0.357521
	PC_C35:4	1.43016e+06	89498.3	44749.1	1.51245e+06	209122	104561	0.08071	0.508821
	PC_C35:5	448706	37669.4	18834.7	456176	66311.5	33155.8	0.0238233	0.852767
	PC_C36:0	209684	7508.7	3754.35	184786	20701.3	10350.7	-0.182359	0.0905236
	PC_C36:1	2060241	135167	67583.3	1.83417e+06	170643	85321.5	-0.167682	0.0855295
	PC_C36:2	10603196	1.27142e+06	635711	8.43542e+06	1.20957e+06	604786	-0.329967	0.0485189
	PC_C36:2e	559478	55332.9	27666.5	465168	87157.8	43578.9	-0.266332	0.126327
	PC_C36:3	2.04839e+07	737074	368537	1.72091e+07	2.70719e+06	1.35359e+06	-0.251325	0.0904919
	PC_C36:4	117667036	5.05075e+06	2.52537e+06	1.04408e+08	1.8532e+07	9.26598e+06	-0.172474	0.250238
	PC_C36:5	5.3955e+06	858209	429105	5.19987e+06	1.42555e+06	712775	-0.0532814	0.823568
	PC_C36:6	462894	107674	53837.1	381578	118685	59342.7	-0.278703	0.349686
	PC_C36:6e	46624	4067.67	2033.84	51388.2	7351.31	3675.65	0.140366	0.311477
	PC_C37:4	3109194	358365	179182	2.41672e+06	226874	113437	-0.363491	0.0218546
	PC_C37:5	952868	56017.4	28008.7	1.08097e+06	209780	104890	0.181982	0.313411
	PC_C37:6	539026	90439	45219.5	528074	48392.8	24196.4	-0.0296134	0.840069
	PC_C38:0	167342	10453.2	5226.58	155248	21519.5	10759.8	-0.108218	0.365015
	PC_C38:1	326185	38548.5	19274.3	246677	58991.1	29495.5	-0.403068	0.0719551
	PC_C38:2	473188	49531.6	24765.8	435646	65861.4	32930.7	-0.119257	0.399936
	PC_C38:3	8.83657e+06	888547	444274	7.46367e+06	569972	284986	-0.2436	0.0471817
	PC_C38:4	70373929	6.55128e+06	3.27564e+06	5.57603e+07	3.66e+06	1.83e+06	-0.335804	0.0128985
	PC_C38:5	4.47878e+07	2.23708e+06	1.11854e+06	3.56117e+07	8.11384e+06	4.05692e+06	-0.330754	0.10546
	PC_C38:6	4.04775e+07	5.03389e+06	2.51695e+06	3.71226e+07	8.06828e+06	4.03414e+06	-0.12482	0.511803
	PC_C38:7	1354598	359882	179941	1301022	476713	238357	-0.0582194	0.863963
	PC_C39:6	513546	52267	26133.5	374242	31276.6	15638.3	-0.456519	0.00627033
	PC_C40:0	10381.5	4568.63	2284.32	ND	ND	ND	-	-
	PC_C40:1	55712.2	7576.13	3788.06	37304.2	4455.33	2227.67	-0.578655	0.00915285
	PC_C40:2	120742	13345.7	6672.86	92640.5	12249.9	6124.93	-0.382216	0.0212494
	PC_C40:3	937958	127369	63684.5	853409	144216	72108.2	-0.136286	0.413785
	PC_C40:4	374922	19610.4	9805.18	381839	68188.4	34094.2	0.0263721	0.856226
	PC_C40:5	1.85471e+06	148164	74081.8	1.67619e+06	338718	169359	-0.14601	0.387522
	PC_C40:6	6.15777e+06	465037	232518	5037728	628380	314190	-0.289636	0.0313595
	PC_C40:7	3.50959e+06	506980	253490	2.73828e+06	740350	370175	-0.358032	0.142825
Phosphatidylethanolamine	PE_C32:1	34355	14753.1	7376.55	65313.5	27703.7	13851.9	0.926861	0.110872
	PE_C34:0	18278.2	4601.47	2300.73	21111.5	5877.26	2938.63	0.207901	0.478106
	PE_C34:1	372714	51555.1	25777.6	414162	106522	53260.9	0.152125	0.519434
	PE_C34:1e	ND	ND	ND	ND	ND	ND	-	-
	PE_C34:2	1.31284e+06	302869	151434	1.38574e+06	292429	146215	0.0779591	0.740962
	PE_C34:2e	7887.25	4496.92	2248.46	5360	1647.3	823.652	-0.557289	0.353803
	PE_C34:3	88582.2	8191.66	4095.83	92113	7782.75	3891.37	0.0563871	0.555069
	PE_C34:3e	ND	ND	ND	ND	ND	ND	-	-
	PE_C36:1	70690.8	10003.9	5001.95	77927.5	21809.1	10904.6	0.140611	0.577373
	PE_C36:2	402090	71430.7	35715.3	372725	100844	50421.9	-0.109406	0.653207
	PE_C36:2e	25653.8	7315.65	3657.82	22082	10477.2	5238.6	-0.216299	0.598686
	PE_C36:3	744640	85117.2	42558.6	636365	126395	63197.7	-0.226688	0.211801
	PE_C36:3e	ND	ND	ND	ND	ND	ND	-	-
	PE_C36:4	2235802	116446	58222.9	2.67555e+06	284591	142296	0.259044	0.0462304
	PE_C36:4e	23381.5	2225.65	1112.82	26602.8	7874.68	3937.34	0.186208	0.481295
	PE_C36:5	138202	20350.2	10175.1	163860	40704.2	20352.1	0.245687	0.317039
	PE_C36:5e	8949.25	2514.1	1257.05	11989	3658.55	1829.28	0.421873	0.22585
	PE_C38:3	222994	27305.2	13652.6	261466	67694.1	33847.1	0.229619	0.351973
	PE_C38:4	1.6645e+06	268088	134044	1847943	373174	186587	0.15083	0.458
	PE_C38:4e	55082.5	5600.72	2800.36	59959.5	17999.9	8999.96	0.122394	0.635204
	PE_C38:5	1545654	45715.9	22857.9	1534160	332450	166225	-0.0107685	0.949549
	PE_C38:5e	ND	ND	ND	ND	ND	ND	-	-
	PE_C38:6	2.62049e+06	333987	166993	2.87643e+06	595938	297969	0.134442	0.489347
	PE_C38:6e	18864.5	4007.37	2003.68	15542.2	3997.25	1998.62	-0.279478	0.284911
	PE_C38:7e	ND	ND	ND	ND	ND	ND	-	-
	PE_C40:5	124830	5569.01	2784.5	156274	64555.3	32277.7	0.324108	0.402407
	PE_C40:5e	ND	ND	ND	ND	ND	ND	-	-
	PE_C40:6	465020	60499.5	30249.7	483028	146290	73145	0.0548155	0.831188
	PE_C40:6e	24756.5	8114.07	4057.04	23545	5114.56	2557.28	-0.0723866	0.810506
	PE_C40:7	337382	74349.5	37174.8	296472	105815	52907.3	-0.186486	0.552856
	PE_C40:7e	ND	ND	ND	ND	ND	ND	-	-
Phosphatidylglycerol	PG_C34:1	98666.8	5767.55	2883.78	144340	24983.1	12491.6	0.548838	0.0320422
	PG_C34:2	68986	6663.56	3331.78	69681.8	18361.1	9180.56	0.0144772	0.946819
	PG_C36:1	4340.25	1152.24	576.118	5043	954.369	477.185	0.216504	0.384981
	PG_C36:2	17601.8	1777.79	888.896	14412.5	2113.01	1056.5	-0.288398	0.0615349
Phosphatidylinositol	PI_C32:0	3193.25	1700.17	850.085	6825.25	3594.69	1797.34	1.09586	0.13709
	PI_C32:1	3586	2087.73	1043.87	5222.25	812.36	406.18	0.542296	0.219838
	PI_C34:0	2448.5	806.197	403.098	6820.75	4228.5	2114.25	1.47803	0.128957
	PI_C34:1	26750.8	8665.14	4332.57	27945.2	6886.71	3443.35	0.0630237	0.836618
	PI_C36:0	ND	ND	ND	ND	ND	ND	-	-
	PI_C36:1	11365	4644.11	2322.05	12367.8	3373.8	1686.9	0.121985	0.739844
	PI_C36:2	78817.2	15922.2	7961.08	87392.8	18955.4	9477.72	0.149002	0.515072
	PI_C36:3	74606.5	10690.2	5345.08	76826.2	15614.1	7807.07	0.042298	0.8233
	PI_C36:4	341306	42254.5	21127.3	363214	54442	27221	0.0897529	0.549774
	PI_C38:2	9865.25	1274.95	637.476	14911.8	3967.56	1983.78	0.596022	0.0794622
	PI_C38:3	173531	9711.94	4855.97	183676	44118.2	22059.1	0.0819657	0.681297
	PI_C38:4	1.22885e+06	111615	55807.6	1.09746e+06	99244.8	49622.4	-0.163143	0.129671
	PI_C38:5	107210	12956.6	6478.32	100725	17464.3	8732.13	-0.0900109	0.574473
	PI_C38:6	31690.5	10965.6	5482.79	37566.2	9520.35	4760.18	0.245387	0.449855
	PI_C40:4	11131.5	3077.12	1538.56	16611.5	5362.47	2681.23	0.577534	0.13913
	PI_C40:5	37487.8	5031.68	2515.84	49226.5	7318.43	3659.22	0.393016	0.0430866
	PI_C40:6	74686.5	9868.21	4934.1	94677.8	10777.7	5388.84	0.342178	0.0341781
Phosphatidylserine	PS_C36:1	20732	9329.04	4664.52	33638.5	12933.3	6466.65	0.698254	0.161538
	PS_C36:2	29091.5	1026.72	513.362	41794.2	10950.5	5475.24	0.522707	0.102523
	PS_C38:3	54629.8	5223.94	2611.97	60775.8	10609.2	5304.58	0.153809	0.352607
	PS_C38:4	488890	34210.5	17105.3	572714	155731	77865.7	0.228306	0.364087
	PS_C38:5	51777.5	11510.6	5755.31	58784.8	16354.4	8177.2	0.183117	0.512566
	PS_C40:5	56881.8	8510.14	4255.07	68804.8	6306.85	3153.43	0.274542	0.0690574
	PS_C40:6	277638	25843.2	12921.6	310452	23880.9	11940.4	0.161165	0.111739
Sphingomyelin	SM_C30:0	15479.2	3384.14	1692.07	9790.75	4111.98	2055.99	-0.660844	0.0782324
	SM_C31:0	8289.5	2400.34	1200.17	4695.75	2134.88	1067.44	-0.819929	0.0671817
	SM_C32:0	190280	38858.4	19429.2	169135	31789.4	15894.7	-0.169953	0.433085
	SM_C32:1	13129.2	4373.97	2186.98	8946.75	4007.98	2003.99	-0.553349	0.20857
	SM_C32:2	ND	ND	ND	ND	ND	ND	-	-
	SM_C33:0	209376	7663.45	3831.73	213116	22009.2	11004.6	0.0255445	0.765454
	SM_C33:1	2103.62	1705.8	852.901	ND	ND	ND	-	-
	SM_C33:2	ND	ND	ND	ND	ND	ND	-	-
	SM_C34:0	13228995	624267	312134	15528815	1.93055e+06	965273	0.231244	0.0930063
	SM_C34:1	375554	26945.7	13472.8	401367	34628	17314	0.0958998	0.286472
	SM_C34:2	8652.75	5646.46	2823.23	6555.5	3487.35	1743.67	-0.400453	0.555147
	SM_C35:0	167876	20078.7	10039.4	166052	39021.3	19510.7	-0.0157587	0.937339
	SM_C35:1	4036	1491.34	745.67	4365	1441.96	720.978	0.113055	0.761856
	SM_C36:0	1.00634e+06	78275.8	39137.9	933366	53420.3	26710.2	-0.108606	0.180924
	SM_C36:1	61758	5819.74	2909.87	59867.5	7965.5	3982.75	-0.044853	0.715908
	SM_C36:2	4631	1628.14	814.072	ND	ND	ND	-	-
	SM_C36:3	ND	ND	ND	ND	ND	ND	-	-
	SM_C37:1	2152.88	1507.9	753.949	ND	ND	ND	-	-
	SM_C38:0	114424	9854.98	4927.49	118205	10612.7	5306.35	0.0469107	0.620313
	SM_C38:1	29413.2	3254.66	1627.33	20416.8	6059.47	3029.73	-0.526713	0.0513781
	SM_C38:2	3872.5	2273.15	1136.58	ND	ND	ND	-	-
	SM_C38:3	ND	ND	ND	ND	ND	ND	-	-
	SM_C39:1	ND	ND	ND	ND	ND	ND	-	-
	SM_C39:2	ND	ND	ND	ND	ND	ND	-	-
	SM_C40:0	167862	23108.8	11554.4	195389	42454.2	21227.1	0.219069	0.310147
	SM_C40:1	67337.2	4837.01	2418.51	74198.5	18935.2	9467.58	0.139985	0.527761
	SM_C40:2	16464.8	2662.35	1331.17	6990.38	4497.56	2248.78	-1.23594	0.0158252
	SM_C40:3	1206.12	427.327	213.663	ND	ND	ND	-	-
	SM_C41:0	190315	13685.6	6842.78	206197	44899.3	22449.6	0.115634	0.540065
	SM_C41:1	24187	5951.51	2975.76	32756	7435.8	3717.9	0.437527	0.124416
	SM_C41:2	1213.25	232.977	116.488	ND	ND	ND	-	-
	SM_C41:3	ND	ND	ND	ND	ND	ND	-	-
	SM_C42:0	167409	9897.06	4948.53	266107	74876.6	37438.3	0.668631	0.0766774
	SM_C42:1	393225	26374.6	13187.3	520188	114522	57260.8	0.403678	0.110855
	SM_C42:2	83467.8	12911.4	6455.72	126345	19693.9	9846.95	0.598075	0.0140022
	SM_C42:3	4968	1352.77	676.385	3883.12	1504.17	752.086	-0.355447	0.325147
	SM_C42:4	ND	ND	ND	ND	ND	ND	-	-
	SM_C43:1	1368	189.527	94.7637	ND	ND	ND	-	-
	SM_C43:2	1966.75	1194.49	597.245	ND	ND	ND	-	-
	SM_C43:3	ND	ND	ND	ND	ND	ND	-	-
	SM_C44:1	3240	1367.45	683.727	ND	ND	ND	-	-
	SM_C44:2	ND	ND	ND	ND	ND	ND	-	-
	SM_C44:3	ND	ND	ND	ND	ND	ND	-	-
Sphinganine	Sphinganine (d18:0)	6983.75	1226.06	613.03	13011.8	4358.84	2179.42	0.897741	0.0652514
Sphingosine	Sphingosine(d18:1)	514000	60765.1	30382.6	615616	42968.8	21484.4	0.260262	0.0380493
Triacylglycerol	TG_C36:0	ND	ND	ND	ND	ND	ND	-	-
	TG_C42:0	ND	ND	ND	ND	ND	ND	-	-
	TG_C48:0	41036.2	9790.48	4895.24	33895.5	9143.09	4571.55	-0.275805	0.327564
	TG_C48:1	5006.75	4046.48	2023.24	5061.25	1984.87	992.433	0.0156193	0.981772
	TG_C48:2(1)	3263.5	1343.03	671.516	5933.5	3609.04	1804.52	0.862463	0.241045
	TG_C48:2(2)	ND	ND	ND	ND	ND	ND	-	-
	TG_C48:2(3)	ND	ND	ND	ND	ND	ND	-	-
	TG_C48:2(4)	ND	ND	ND	ND	ND	ND	-	-
	TG_C48:3(1)	ND	ND	ND	ND	ND	ND	-	-
	TG_C48:3(2)	ND	ND	ND	ND	ND	ND	-	-
	TG_C49:1(1)	1711.25	734.413	367.206	ND	ND	ND	-	-
	TG_C49:1(2)	ND	ND	ND	ND	ND	ND	-	-
	TG_C49:1(3)	ND	ND	ND	ND	ND	ND	-	-
	TG_C50:0	3863.5	1211.9	605.951	3427	823.329	411.665	-0.172962	0.575885
	TG_C50:1(1)	25065.8	14334.6	7167.28	29081.5	15008.8	7504.39	0.214384	0.712152
	TG_C50:1(2)	ND	ND	ND	ND	ND	ND	-	-
	TG_C50:2(1)	18741.8	8647.66	4323.83	34441.5	16399.9	8199.97	0.877892	0.156909
	TG_C50:2(2)	ND	ND	ND	ND	ND	ND	-	-
	TG_C50:2(3)	16071.5	15161.6	7580.78	18738	7137.76	3568.88	0.221462	0.765273
	TG_C50:3(1)	16999.5	15911.4	7955.68	26318.8	13000.5	6500.23	0.630599	0.400639
	TG_C50:3(2)	ND	ND	ND	ND	ND	ND	-	-
	TG_C50:3(3)	5497.75	4254.26	2127.13	4244.25	2310.2	1155.1	-0.373332	0.628341
	TG_C50:3(4)	ND	ND	ND	ND	ND	ND	-	-
	TG_C50:4	ND	ND	ND	ND	ND	ND	-	-
	TG_C51:0	ND	ND	ND	ND	ND	ND	-	-
	TG_C51:1	ND	ND	ND	ND	ND	ND	-	-
	TG_C51:2(1)	1956.25	533.445	266.723	1465.75	371.77	185.885	-0.416452	0.187897
	TG_C51:2(2)	ND	ND	ND	ND	ND	ND	-	-
	TG_C51:2(3)	ND	ND	ND	ND	ND	ND	-	-
	TG_C52:1	9640	2587.94	1293.97	6370	2512.98	1256.49	-0.59774	0.119819
	TG_C52:2	ND	ND	ND	ND	ND	ND	-	-
	TG_C52:3	118486	59508.1	29754	116388	55738.3	27869.1	-0.0257773	0.96063
	TG_C52:3	10619.5	9840.01	4920.01	11764.8	9285.19	4642.6	0.147755	0.871143
	TG_C52:4(1)	24684.2	14827.2	7413.6	26755.2	17251.4	8625.68	0.116231	0.861644
	TG_C52:4(2)	114308	56848.2	28424.1	111733	56725.2	28362.6	-0.0328679	0.950956
	TG_C53:2	ND	ND	ND	ND	ND	ND	-	-
	TG_C54:0	ND	ND	ND	ND	ND	ND	-	-
	TG_C54:1	ND	ND	ND	ND	ND	ND	-	-
	TG_C54:2	6260.75	2878.22	1439.11	5112.25	3038.45	1519.23	-0.292377	0.602985
	TG_C54:3	60739.8	22915	11457.5	54208.2	21700.1	10850	-0.164129	0.693364
	TG_C54:4(1)	4679	1264.79	632.393	8550.5	6107.14	3053.57	0.869809	0.296322
	TG_C54:4(2)	1737.75	640.757	320.379	ND	ND	ND	-	-
	TG_C54:5	49603.2	26847.3	13423.6	40879.5	29190.1	14595	-0.279057	0.675491
	TG_C54:6	52379.2	15254.4	7627.19	39460.5	22973.4	11486.7	-0.408586	0.390125
	TG_C56:6	14544	8695.12	4347.56	11982.5	9987.76	4993.88	-0.279495	0.712451
	TG_C56:8	8168	2696.78	1348.39	9911	4507.04	2253.52	0.279048	0.536794
	TG_C58:8	1629.88	804.132	402.066	ND	ND	ND	-	-
Trihexosylceramide	THC_16:0	ND	ND	ND	ND	ND	ND	-	-
	THC_18:0	ND	ND	ND	ND	ND	ND	-	-
	THC_20:0	ND	ND	ND	ND	ND	ND	-	-
	THC_22:0	ND	ND	ND	ND	ND	ND	-	-
	THC_24:0	ND	ND	ND	ND	ND	ND	-	-
	THC_24:1	ND	ND	ND	ND	ND	ND	-	-
